# Supplementary material for: Scoping Review of Antimalarial Drug Candidates in Phase I and II Drug Development
Source: Antimicrob Agents Chemother. 2022 Feb 15;66(2):e01659-21. doi: 10.1128/aac.01659-21 (PMC8846400; doi:10.1128/aac.01659-21)
Supplement: Supplemental file 2 — Table S2. Download aac.01659-21-s0002.xlsx, XLSX file, 0.05 MB [file aac.01659-21-s0002.xlsx]

## Sheet: PK
Table S2: Pharmacokinetic and pharmacodynamic information of antimalarial drug candidates in phase I and II drug development.
Compound	Route of administration	Drug concentration matrix	Study population	Dose (mg)	Sample size (N)	Cmax (ng/mL)	tmax (h)	t½ elim (h)	AUClast (ng∙h/mL)	AUCinf (ng∙h/mL)	CL/F (L/h)	Vz/F (L)	Reference
ACT-451840	Oral	Plasma	P.falciparum-infected subjects	500	8	121.7 (90.6, 163.5)	4 (3-6)	36.4 (30.2-43.9)		1284.4 (919.6, 1794.1)			Krause et. al. 2016
AQ-13	Oral	Blood	Uncomplicated P. falciparum malaria adult patients (Mali)	638.5 mg on Day 1 and 2, 319.25 mg on Day 3	33	737.1 (630.3, 843.4)	28.1 (27.3, 28.9)	92.4 (58.6, 126.2)			5.86 (4.81, 6.91)		Koita et. al. 2017
Artefenomel	Oral	Plasma	P. vivax-infected subjects	200	8	566	3.5 (3.0-6.0)	56	3712	3748			Collins et. al. 2020
Artefenomel	Oral	Plasma	P.falciparum-infected subjects	100	8	164 (111, 242)	4	52 (16, 167)	1056 (677, 1648)	1100 (679, 1782)	91 (56, 147)		McCarthy et. al. 2016-a
Artefenomel	Oral	Plasma	P.falciparum-infected subjects	200	8	448 (239, 841)	4	51 (12, 214)	3182 (2118, 4781)	3286 (2187, 4937)	61 (41, 92)		McCarthy et. al. 2016-a
Artefenomel	Oral	Plasma	P.falciparum-infected subjects	500	8	1263 (526, 3032)	4	260 (84, 807)	11979 (5437, 26395)	13239 (5905, 29680)	38 (17, 85)		McCarthy et. al. 2016-a
Artefenomel	Oral	Plasma	Uncomplicated P.falciparum and P. vivax malaria adult patients (Thailand)	200	20	339 (75, 1534)	4.0 (2.0-8.0)	46.3 (17.2, 124.8)	2490 (481, 12882)	3180 (1576, 6417)			Phyo et. al. 2016
Artefenomel	Oral	Plasma	Uncomplicated P.falciparum and P. vivax malaria adult patients (Thailand)	400	21	732 (404, 1325)	3.0 (1.0-6.0)	62.3 (33.2, 117.0)	6140 (3270, 11530)	6450 (3373, 12334)			Phyo et. al. 2016
Artefenomel	Oral	Plasma	Uncomplicated P.falciparum and P. vivax malaria adult patients (Thailand)	800	20	1710 (833, 3513)	4.0 (2.0-18.0)	58.0 (30.3, 110.9)	19000 (7528, 47957)	19700 (7805, 49724)			Phyo et. al. 2016
Artefenomel	Oral	Plasma	Uncomplicated P.falciparum and P. vivax malaria adult patients (Thailand)	1200	21	1500 (332, 6788)	4.1 (0.5-12.0)	57.0 (23.7, 136.8)	21700 (4006, 117557)	25100 (5915, 106505)			Phyo et. al. 2016
Artefenomel	Oral	Plasma	Healthy volunteers	800a	18	949 (478, 1885)				10222 (5030, 20775)			NCT04069221
Artefenomel	Oral	Plasma	Healthy volunteers	400a	18	649 (301, 1398)				6378 (2433, 16720)			NCT04069221
Artefenomel	Oral	Plasma	Healthy volunteers	400b	18	966 (677, 1379)				14984 (9128, 24598)			NCT04069221
Cipargamin	Oral	Plasma	Healthy volunteers	300c	6	1627 (600, 4414)	3.5 (3.0-8.0)	33.2 (25.9, 42.5)	63200000 (31200000, 128000000)	63400000 (31300000, 128400000)	4.73 (2.34, 9.58)	227 (117, 441)	Huskey et. al. 2016
Cipargamin	Oral	Plasma	P.falciparum-infected subjects	10	8	101 (88, 114)m	2 (1-3)	26.7 (22, 31.4)m	1850 (1372, 2328)m	1950 (1428, 2472)m	5.72 (4.38, 7.06)m	209 (171, 247)m	McCarthy et. al. 2021
Cipargamin	Oral	Plasma	Uncomplicated P.falciparum malaria adult patients (Vietnam)	10	7	247 (115-413)	4.02 (2.00-6.00)	17.3 (15.6-25.0)		6400 (3870-9100)			Hien et. al. 2017d
Cipargamin	Oral	Plasma	Uncomplicated P.falciparum malaria adult patients (Vietnam)	15	7	442 (312-618)	3.00 (2.00-4.00)	14.9 (11.4-28.8)		11300 (5280-14400)			Hien et. al. 2017d
Cipargamin	Oral	Plasma	Uncomplicated P.falciparum malaria adult patients (Vietnam)	20	5	535 (434-678)	3.00 (2.00-4.00)	15.4 (12.0-16.2)		10100 (8300-15600)			Hien et. al. 2017d
Cipargamin	Oral	Plasma	Uncomplicated P.falciparum malaria adult patients (Vietnam)	30	6	597 (248–687)	3.51 (2.00-10.00)	16.7 (12.2-29.2)		16700 (7750-18800)			Hien et. al. 2017d
Cipargamin	Oral	Plasma	Uncomplicated P.falciparum malaria adult patients (Gabon, Ghana, Mali, Rwanda, Uganda)	10	9	179 (89, 369)	4 (1.02-12.1)	24.4 (18.7, 30.1)m (n=8)					NCT03334747
Cipargamin	Oral	Plasma (Day 1)	Uncomplicated P.falciparum malaria adult patients (Gabon, Ghana, Mali, Rwanda, Uganda)	10 for 3 days	10	185 (72, 476)	3.92 (1.03-6.17)	18.5 (11.4, 25.6)m (n=3)					NCT03334747
Cipargamin	Oral	Plasma (Day 3)	Uncomplicated P.falciparum malaria adult patients (Gabon, Ghana, Mali, Rwanda, Uganda)	10 for 3 days	10	235 (117, 474)	52.7 (50-60.6)	32.4 (22.1, 42.7)m (n=8)					NCT03334747
Cipargamin	Oral	Plasma	Uncomplicated P.falciparum malaria adult patients (Gabon, Ghana, Mali, Rwanda, Uganda)	25	12	379 (172, 837)	4.01 (2-8.33)	35.1 (26.9, 43.3)m (n=11)					NCT03334747
Cipargamin	Oral	Plasma (Day 1)	Uncomplicated P.falciparum malaria adult patients (Gabon, Ghana, Mali, Rwanda, Uganda)	25 for 3 days	20	503 (219, 1153)	4.25 (2-23.8)	17.4 (12.9, 21.9)m (n=2)					NCT03334747
Cipargamin	Oral	Plasma (Day 3)	Uncomplicated P.falciparum malaria adult patients (Gabon, Ghana, Mali, Rwanda, Uganda)	25 for 3 days	20	655 (383, 1120)	52.1 (49.9-59.6)	30.1 (23.6, 36.6)m (n=18)					NCT03334747
Cipargamin	Oral	Plasma	Uncomplicated P.falciparum malaria adult patients (Gabon, Ghana, Mali, Rwanda, Uganda)	50	21	773 (416, 1436)	4.12 (1.97-10)	31.5 (23.9, 39.1)m (n=20)					NCT03334747
Cipargamin	Oral	Plasma (Day 1)	Uncomplicated P.falciparum malaria adult patients (Gabon, Ghana, Mali, Rwanda, Uganda)	50 for 3 days	19	828 (422, 1624)	4.12 (2-6.13)	32.8 (25.8, 39.8)m (n=2)					NCT03334747
Cipargamin	Oral	Plasma (Day 3)	Uncomplicated P.falciparum malaria adult patients (Gabon, Ghana, Mali, Rwanda, Uganda)	50 for 3 days	19	1210 (672, 2179)	52 (50-60.5)	29.9 (19.4, 40.4)m (n=17)					NCT03334747
Cipargamin	Oral	Plasma	Uncomplicated P.falciparum malaria adult patients (Gabon, Ghana, Mali, Rwanda, Uganda)	75	20	1270 (583, 2765)	6.01 (3.97-12.3)	25.3 (21.1, 29.5)m (n=17)					NCT03334747
Cipargamin	Oral	Plasma	Uncomplicated P.falciparum malaria adult patients (Gabon, Ghana, Mali, Rwanda, Uganda)	150	22	2360 (1365, 4081)	8.07 (1-24.1)	29.9 (24.6, 35.2)m (n=21)					NCT03334747
DSM265	Oral	Plasma	Healthy volunteers	25	6	1310 (710, 2416)	2.0 (1.0-4.0)	88 (54, 143)		107000 (70000, 164000)			McCarthy et. al. 2017
DSM265	Oral	Plasma	Healthy volunteers	75	6	3850 (1809, 8192)	1.5 (0.5-4.0)	86 (50, 147)		284000 (185000, 435000)			McCarthy et. al. 2017
DSM265	Oral	Plasma	Healthy volunteers	150	6	6630 (3171, 13862)	2.0 (2.0-4.0)	103 (71, 149)		624000 (298000, 1305000)			McCarthy et. al. 2017
DSM265	Oral	Plasma	Healthy volunteers	250	8	11900 (6945, 20389)	2.0 (1.0-2.0)	104 (62, 175)		1130000 (697000, 1831000)			McCarthy et. al. 2017
DSM265	Oral	Plasma	Healthy volunteers	250 (fed)	8	7270 (4323, 12227)	10.0 (6.0-24.0)	103 (67, 158)		1150000 (737000, 1795000)			McCarthy et. al. 2017
DSM265	Oral	Plasma	Healthy volunteers	400	5	11500 (6712, 19704)	4.0 (2.0-4.0)	96 (56, 164)		1210000 (610000, 2398000)			McCarthy et. al. 2017
DSM265	Oral	Plasma	Healthy volunteers	600	6	15500 (10122, 23735)	4.0 (2.0-4.0)	114 (87, 150)		2140000 (1296000, 3533000)			McCarthy et. al. 2017
DSM265	Oral	Plasma	Healthy volunteers	800	6	19100 (11788, 30947)	2.0 (2.0-4.0)	93 (39, 219)		2220000 (1120000, 4401000)			McCarthy et. al. 2017
DSM265	Oral	Plasma	Healthy volunteers	1200	6	34800 (20311, 59626)	2.0 (2.0-4.0)	118 (83, 167)		4720000 (3326000, 6698000)			McCarthy et. al. 2017
DSM265	Oral	Blood	Healthy volunteers	25	6	683 (364, 1283)	2.0 (1.0-4.0)	87 (52, 146)		54200 (34700, 84600)			McCarthy et. al. 2017
DSM265	Oral	Blood	Healthy volunteers	75	6	2020 (1038, 3933)	1.5 (0.5-4.0)	89 (50, 158)		156000 (96000, 253000)			McCarthy et. al. 2017
DSM265	Oral	Blood	Healthy volunteers	150	6	3710 (2126, 6475)	2.0 (1.0-2.0)	104 (71, 153)		341000 (185000, 629000)			McCarthy et. al. 2017
DSM265	Oral	Blood	Healthy volunteers	250	8	5660 (3365, 9520)	2.0 (1.0-2.0)	110 (63, 192)		526000 (325000, 852000)			McCarthy et. al. 2017
DSM265	Oral	Blood	Healthy volunteers	400	5	6410 (3292, 12480)	4.0 (1.1-12.1)	92 (55, 155)		712000 (353000, 1437000)			McCarthy et. al. 2017
DSM265	Oral	Blood	Healthy volunteers	600	6	8500 (5447, 13264)	4.0 (2.0-4.0)	114 (85, 153)		1180000 (728000, 1912000)			McCarthy et. al. 2017
DSM265	Oral	Blood	Healthy volunteers	800	6	9280 (5727, 15036)	3.0 (2.0-8.0)	93 (38, 227)		1270000 (629000, 2563000)			McCarthy et. al. 2017
DSM265	Oral	Blood	Healthy volunteers	1200	6	16700 (8276, 33699)	2.0 (0.5-4.0)	116 (55, 243)		2130000 (1473000, 3081000)			McCarthy et. al. 2017
DSM266	Oral	Blood	P.falciparum-infected subjects	150	6	3885 (2353, 6414)	2.0 (1.0-6.0)	99 (63, 154)		359644 (301591, 428872)			McCarthy et. al. 2017
DSM265	Oral	Plasma	P.falciparum-infected subjects	400	8	9986	2.0 (1.0-24.0)	140	1544339	1807590			Collins et. al. 2019
DSM265	Oral	Plasma	Uncomplicated P.falciparum malaria adult patients (Peru)	250	11	4250 (3597, 4903)m	6.0 (0.5-24.0)	86.9 (64.8, 109)m					Llanos-Cuentas et. al. 2018
DSM265	Oral	Plasma	Uncomplicated P.falciparum malaria adult patients (Peru)	400	13	7030 (5884, 8177)m	8.1 (2.0-24.0)	96.7 (77.3, 116.1)m					Llanos-Cuentas et. al. 2018
DSM265	Oral	Plasma	Uncomplicated P. vivax malaria adult patients (Peru)	400	5	7880 (5393, 10367)m	6.0 (2.0-24.0)	115 (78.7, 151.3)m					Llanos-Cuentas et. al. 2018
DSM265	Oral	Plasma	Uncomplicated P. vivax malaria adult patients (Peru)	600	9	8440 (5959, 10921)m	6.0 (2.0-48.0)	91.3 (76.4, 106.2)m					Llanos-Cuentas et. al. 2018
DSM265	Oral	Plasma	Uncomplicated P. vivax malaria adult patients (Peru)	800	6	10100 (7999, 12201)m	10.1 (4.0-24.0)	110 (48.4, 171.6)m					Llanos-Cuentas et. al. 2018
DSM265	Oral	Plasma	Healthy volunteers	400e	14	15300 (9097, 25733)	2.4 (1.7, 3.1)m	124.6 (105.8, 151.6)m	1750000 (1190000, 2580000)	1960000 (1120000, 3420000)			NCT03637517
DSM265	Oral	Plasma	Healthy volunteers	400f	14	14200 (8288, 24330)	2.1 (1.6, 2.6)m	130.5 (113.2, 154.0)m	1570000 (1090000, 2270000)	1760000 (1070000, 2910000)			NCT03637517
DSM265	Oral	Plasma	Healthy volunteers	400g	14	11200 (6659, 18837)	11.4 (7.0, 15.8)m	116.5 (96.8, 146.2)m	1840000 (1250000, 2710000)	2040000 (1310000, 3180000)			NCT03637517
Ferroquine	Oral	Plasma (Ferroquine)	P.falciparum-infected subjects	800	8	155 (94, 257)	6 (4-8)	262	12406	16631			McCarthy et. al. 2016-b
Ferroquine	Oral	Plasma (SSR97213)	P.falciparum-infected subjects	800	8	89 (49, 162)	8 (4-12)	661	12247	31006			McCarthy et. al. 2016-b
Ganaplacide	Oral	Plasma	Uncomplicated P.falciparum malaria adult patients (Thailand, Vietnam)	800	18	1800 (1613, 1987)m	3.52 (2-11.6)	48.7 (45.1, 52.3)m	54900 (47200, 62600)m	58300 (49700, 66900)m	15.1 (12.9, 17.3)m	1030 (908, 1152)m	White et. al. 2016
Ganaplacide	Oral	Plasma (Day 1)	Uncomplicated P.falciparum malaria adult patients (Thailand, Vietnam)	400 for 3 days	10	856 (758, 954)m	3 (1-4.03)						White et. al. 2016
Ganaplacide	Oral	Plasma (Day 3)	Uncomplicated P.falciparum malaria adult patients (Thailand, Vietnam)	400 for 3 days	10	1620 (1382, 1858)m	2.52 (2-3.02)	40.8 (35.6, 46.0)m					White et. al. 2016
Ganaplacide	Oral	Plasma (Day 1)	Uncomplicated P. vivax malaria adult patients (Thailand, Vietnam)	400 for 3 days	10	795 (682, 908)m	3 (2-6)						White et. al. 2016
Ganaplacide	Oral	Plasma (Day 3)	Uncomplicated P. vivax malaria adult patients (Thailand, Vietnam)	400 for 3 days	10	1440 (1255, 1625)m	3 (2-5.98)	39 (34.4, 43.6)m					White et. al. 2016
GSK3191607	IV	Plasma	Healthy volunteers	0.1h	6	2.889 (2.889, 2.889)	0.26 (0.25-0.27)	16.6 (16.1, 17.1)	2.484 (2.484, 2.484)	2.586 (2.586, 2.586)	38.7 (38.4, 39.0)	379 (378.5, 379.5)	Okour et. al. 2018
MMV3900048	Oral	Plasma	Healthy volunteers	5	6	15.6 (2.7, 88.8)	1.0 (0.5-48.1)	154.5 (60.2, 396.5)		2144 (568.4, 8087.1)	2.3 (0.6, 8.7)	519.8 (166.1, 1626.6)	Sinxadi et. al. 2020
MMV3900048	Oral	Plasma	Healthy volunteers	20	6	136.2 (85.2, 217.8)	2.0 (1.0-3.0)	306.1 (218.6, 428.6)		33274 (23855.8, 46410.4)	0.6 (0.4, 0.8)	265.5 (230.6, 305.7)	Sinxadi et. al. 2020
MMV3900048	Oral	Plasma	Healthy volunteers	40	6	74.4 (10.8, 513.4)	2.5 (0.5-48)	190.3 (59.7, 606.4)		17594.9 (4050.4, 76431.4)	2.3 (0.5, 10.0)	624.2 (201.0, 1938.4)	Sinxadi et. al. 2020
MMV3900049	Oral	Plasma	Healthy volunteers	40 (fed)	6	154.7 (58.0, 412.9)	4.0 (2.0-4.0)	223.2 (91.0, 547.6)		34494.7 (10379.8, 114634.9)	1.2 (0.4, 4.0)	373.4 (139.9, 996.6)	Sinxadi et. al. 2020
MMV3900048	Oral	Plasma	Healthy volunteers	80	6	237.7 (41.4, 1366.0)	1.0 (1.0-96.0)	238.7 (102.9, 553.8)		62003.3 (26271.6, 146333.2)	1.3 (0.4, 4.3)	444.4 (140.9, 1401.3)	Sinxadi et. al. 2020
MMV3900048	Oral	Plasma	Healthy volunteers	120	5	517.8 (121.2, 2211.6)	1.0 (1.0-3.0)	206.1 (109.9, 386.3)		82644.5 (8683.4, 786567.5)	1.5 (0.6, 3.5)	431.8 (83.4, 2236.5)	Sinxadi et. al. 2020
MMV3900048	Oral	Plasma	P.falciparum-infected subjects	20	6	105.8 (47.7, 234.7)	2.0 (1.0-3.0)			15928.8 (7019.9, 36144.0)			Sinxadi et. al. 2020
MMV3900048	Oral	Plasma	Healthy volunteers	Formulation Ai: 40	9	271 (176.0, 417.3)	3.0 (1.0-4.0)	179.1 (87.8, 365.3)		49762.2 (18613.9, 133034.0)	0.8 (0.3, 2.1)	207.9 (139.2, 310.6)	Sinxadi et. al. 2020
MMV3900048	Oral	Plasma	Healthy volunteers	Formulation Bi: 40	9	368.3 (259.5, 522.6)	3.0 (2.0-3.0)	149.1 (65.4, 340.1)		57608.2 (23362.5, 142052.9)	0.7 (0.3, 1.7)	149.4 (85.1, 262.2)	Sinxadi et. al. 2020
MMV3900048	Oral	Plasma	Healthy volunteers	40	6	272.2 (126.4, 586.3)	1.5 (0.5-3.0)	129.4 (65.6-167.4)	29290 (9081, 94474)	30320 (9274, 99124)	1.3 (0.4, 4.3)	226.7 (114.6, 448,6)	McCarthy et. al. 2020
MMV3900048	Oral	Plasma	Healthy volunteers	80	6	561.0 (254.2, 1238.3)	2.0 (0.5-48.0)	161.9 (116.8-275.5)	76490 (43025, 135984)	82680 (43004, 158960)	1.0 (0.5, 1.9)	228.3 (126.3, 412.6)	McCarthy et. al. 2020
MMV3900048	Oral	Plasma	Healthy volunteers	120	6	1094.0 (546.0, 2191.9)	1.0 (1.0-3.0)	215.2 (143.1-271.5)	123200 (71242, 213053)	137800 (72586, 261604)	0.9 (0.5, 1.7)	267.5 (187.1, 382.5)	McCarthy et. al. 2020
MMV3900048	Oral	Plasma	P.falciparum-infected subjects	40	7	334.3 (132.4, 843.8)	2.0 (0.5-12.0)	102.9 (91.1-221.6)	31750 (11573, 87105)	33040 (11683, 93441)	1.2 (0.4, 3.4)	198.6 (76.8, 513.9)	McCarthy et. al. 2020
MMV3900048	Oral	Plasma	P.falciparum-infected subjects	80	7	334.4 (86.9, 1286.1)	2.0 (2.0-48.0)	212.8 (106.1-328.6)	61530 (28615, 132308)	68610 (29220, 161102)	1.2 (0.5, 2.8)	308.8 (141.6, 673.3)	McCarthy et. al. 2020
SAR97276	IM	Plasma	Uncomplicated P. falciparum malaria adult patients (Burkino Faso, Benin, Gabon, Tanzania)	0.18 mg/kg and 0.18 mg/kg for 3 days	64j	355 (343, 368)m							Held et. al. 2017
SAR97276	IV	Plasma	Uncomplicated P. falciparum malaria adult patients (Burkino Faso, Benin, Gabon, Tanzania)	0.14 mg/kg	30	390 (370, 410)m							Held et. al. 2017
SAR97276	IM	Plasma	Uncomplicated P. falciparum malaria paediatric patients (Burkino Faso, Benin, Gabon, Tanzania)	0.18 mg/kg for 3 days	14	332 (284, 380)m							Held et. al. 2017
SAR97276	IM	Plasma	Uncomplicated P. falciparum malaria paediatric patients (Burkino Faso, Gabon, Kenya)	0.5 mg/kg q24h for 3 days	8	862 (265, 1459)m							Held et. al. 2017
SAR97276	IM	Plasma	Uncomplicated P. falciparum malaria paediatric patients (Burkino Faso, Gabon, Kenya)	0.25 mg/kg q12h for 3 days	8	477 (147, 808)m							Held et. al. 2017
SJ733	Oral	Plasma	Healthy volunteers	75	6	240.6 (149.3-424.2)	1.1 (0.6-2.4)	16.3 (10.1-21.7)		2505.3 (1912.6-7069.1)			Gaur et. al. 2020d
SJ733	Oral	Plasma	Healthy volunteers	150	6	305.9 (149.9-418.2)	0.9 (0.4-2.7)	15.8 (7.9-31.8)		4229.9 (2176.4-7143.6)			Gaur et. al. 2020d
SJ733	Oral	Plasma	Healthy volunteers	300	6	623.5 (415.6-878.5)	1.3 (0.9-1.7)	20.0 (17.6-35.2)		10057.3 (5321.7-29456.7)			Gaur et. al. 2020d
SJ733	Oral	Plasma	Healthy volunteers	600	6	1703.7 (796.6-1924.8)	1.0 (0.4-1.7)	17.4 (11.8-24.4)		24283.1 (14240.0-43944.0)			Gaur et. al. 2020d
SJ733	Oral	Plasma	Healthy volunteers	600 (fed)	6	1862.9 (1280.8-3208.9)	3.0 (1.7-6.7)	20.2 (13.7-24.4)		23514.3 (18966.5-42522.5)			Gaur et. al. 2020d
SJ733	Oral	Plasma	Healthy volunteers	900	9	1080.5 (681.9-1559.2)	0.9 (0.6-2.7)	14.7 (12.1-27.1)		15872.2 (7530.4-21762.9)			Gaur et. al. 2020d
SJ733	Oral	Plasma	Healthy volunteers	1200	3	2077.3 (1358.2-2099.9)	0.6 (0.6-1.4)	20.6 (10.2-22.4)		28471.9 (21880.9-33350.9)			Gaur et. al. 2020d
SJ733	Oral	Plasma	P.falciparum-infected subjects	150	7	434.2 (295.7-861.3)	0.9 (0.5-1.3)	16.5 (12.6-41.6)		5751.5 (4387.0-11040.1)			Gaur et. al. 2020d
SJ733	Oral	Plasma	P.falciparum-infected subjects	600	8	947.2 (320.8-1357.8)	0.7 (0.5-2.7)	17.5 (11.9-41.0)		19779.9 (12027.8-33814.3)			Gaur et. al. 2020d
Tafenoquine	Oral	Plasma	Healthy volunteers	300	24	199.6 (134.6, 295.9)	12.1 (6.0-72.0)	375.2 (275.3, 511.4)	88283.9 (56734.6, 137377.4)	97195.5 (60212.5, 156893.9)			Green et. al. 2016
Artefenomel + DSM265	Oral	Plasma (Artefenomel)	P.falciparum-infected subjects	Artefenomel 200 mg + DSM265 100 mg	8	372	3.0 (2.0-5.0)	95	3012	3083	65	8897	McCarthy et. al. 2019
Artefenomel + DSM265	Oral	Plasma (Artefenomel)	P.falciparum-infected subjects	Artefenomel 200 mg + DSM265 50 mg	5	412	5.0 (1.0-6.0)	92	3248	3317	60	7990	McCarthy et. al. 2019
Artefenomel + DSM265	Oral	Plasma (DSM265)	P.falciparum-infected subjects	DSM265 100 mg + Artefenomel 200 mg	8	5437	2.0 (1.0-3.0)	100	433771	513573	0.19	28	McCarthy et. al. 2019
Artefenomel + DSM265	Oral	Plasma (DSM265)	P.falciparum-infected subjects	DSM265 50 mg + Artefenomel 200 mg	5	3576	2.0 (1.0-2.0)	97	231731	271276	0.18	26	McCarthy et. al. 2019
Artefenomel + Ferroquine	Oral	Plasma (Artefenomel)	Uncomplicated P. falciparum malaria paediatric and adult patients (Benin, Burkino Faso, gabon, Kenya, Uganda)	Artefenomel 300 mg + Ferroquine 400 mg	33	277.3 (28.4, 2703.0)				3269 (552, 19344)			NCT03660839
Artefenomel + Ferroquine	Oral	Plasma (Artefenomel)	Uncomplicated P. falciparum malaria paediatric and adult patients (Benin, Burkino Faso, gabon, Kenya, Uganda)	Artefenomel 600 mg + Ferroquine 400 mg	36	488.3 (33.9, 7040.1)				6460 (608, 68597)			NCT03660839
Artefenomel + Ferroquine	Oral	Plasma (Artefenomel)	Uncomplicated P. falciparum malaria paediatric and adult patients (Benin, Burkino Faso, gabon, Kenya, Uganda)	Artefenomel 1000 mg + Ferroquine 400 mg	32	920.6 (241.7, 3506.5)				13050 (2182, 78052)			NCT03660839
Artefenomel + Ferroquine	Oral	Plasma (Ferroquine)	Uncomplicated P. falciparum malaria paediatric and adult patients (Benin, Burkino Faso, gabon, Kenya, Uganda)	Ferroquine 400 mg	31	80.99 (26.90, 243.89)				15500 (6457, 37206)			NCT03660839
Artefenomel + Ferroquine	Oral	Plasma (SSR97213)	Uncomplicated P. falciparum malaria paediatric and adult patients (Benin, Burkino Faso, gabon, Kenya, Uganda)	Ferroquine 400 mg	31	24.58 (8.16, 74.02)				19580 (7384, 51921)			NCT03660839
Artefenomel + Ferroquine	Oral	Plasma (Ferroquine)	Uncomplicated P. falciparum malaria paediatric and adult patients (Benin, Burkino Faso, gabon, Kenya, Uganda)	Ferroquine 400 mg + Artefenomel 300 mg	33	79.95 (17.02, 375.66)				17810 (7944, 39928)			NCT03660839
Artefenomel + Ferroquine	Oral	Plasma (SSR97213)	Uncomplicated P. falciparum malaria paediatric and adult patients (Benin, Burkino Faso, gabon, Kenya, Uganda)	Ferroquine 400 mg + Artefenomel 300 mg	33	22.65 (5.48, 93.60)				20090 )8230, 48043)			NCT03660839
Artefenomel + Ferroquine	Oral	Plasma (Ferroquine)	Uncomplicated P. falciparum malaria paediatric and adult patients (Benin, Burkino Faso, gabon, Kenya, Uganda)	Ferroquine 400 mg + Artefenomel 600 mg	36	72.64 (16.47, 320.46)				16300 (5249, 50619)			NCT03660839
Artefenomel + Ferroquine	Oral	Plasma (SSR97213)	Uncomplicated P. falciparum malaria paediatric and adult patients (Benin, Burkino Faso, gabon, Kenya, Uganda)	Ferroquine 400 mg + Artefenomel 600 mg	36	19.14 (3.79, 96.72)				17940 (5280, 60954)			NCT03660839
Artefenomel + Ferroquine	Oral	Plasma (Ferroquine)	Uncomplicated P. falciparum malaria paediatric and adult patients (Benin, Burkino Faso, gabon, Kenya, Uganda)	Ferroquine 400 mg + Artefenomel 1000 mg	32	82.45 (17.12, 397.05)				16870 (5780, 49242)			NCT03660839
Artefenomel + Ferroquine	Oral	Plasma (SSR97213)	Uncomplicated P. falciparum malaria paediatric and adult patients (Benin, Burkino Faso, gabon, Kenya, Uganda)	Ferroquine 400 + Artefenomel 1000 mg	32	19.76 (5.12, 76.31)				18320 (5472, 61335)			NCT03660839
Artefenomel + Piperaquine	Oral	Plasma (Artefenomel)	Uncomplicated P.falciparum malaria adult and children patients (Africa and Vietnam)	Artefenomel 800 mg + Piperaquine 640, 960 or 1440 mg	427	869 (225, 3356)				10100 (1823, 55963)			Macintyre et al. 2017d
Artefenomel + Piperaquine	Oral	Plasma (Artefenomel)	Uncomplicated P.falciparum malaria adult and children patients (Africa and Vietnam)	Artefenomel 800 mg + Piperaquine 640 mg	142	941 (254, 3485)				11600 (2380, 56545)			Macintyre et al. 2017d
Artefenomel + Piperaquine	Oral	Plasma (Piperaquine)	Uncomplicated P.falciparum malaria adult and children patients (Africa and Vietnam)	Artefenomel 800 mg + Piperaquine 960 mg	143	870 (238, 3177)				10000 (1825, 54790)			Macintyre et al. 2017d
Artefenomel + Piperaquine	Oral	Plasma (Piperaquine)	Uncomplicated P.falciparum malaria adult and children patients (Africa and Vietnam)	Artefenomel 800 mg + Piperaquine 1440 mg	142	804 (1889, 3412)				8900 (1442, 54940)			Macintyre et al. 2017d
Ferroquine + Artesunate	Oral	Plasma (Ferroquine) (Day 1)	Uncomplicated P. falciparum malaria adult patients (Gabon, Kenya)	Ferroquine 100 mg/day for 3 days + Artesunate 200 mg/day for 3 days	11	39.5 (25.7, 53.3)m	1.15 (0.75-6.00)						Supan et. al. 2017
Ferroquine + Artesunate	Oral	Plasma (Ferroquine) (Day 3)	Uncomplicated P. falciparum malaria adult patients (Gabon, Kenya)	Ferroquine 100 mg/day for 3 days + Artesunate 200 mg/day for 3 days	11	48.8 (37.3, 60.3)m	4.00 (1.77-11.92)						Supan et. al. 2017
Ferroquine + Artesunate	Oral	Plasma (Ferroquine) (Day 1)	Uncomplicated P. falciparum malaria adult patients (Gabon, Kenya)	Ferroquine 200 mg/day for 3 days + Artesunate 200 mg/day for 3 days	12	70.0 (54.9, 85.1)m	2.07 (0.98-12.00)						Supan et. al. 2017
Ferroquine + Artesunate	Oral	Plasma (Ferroquine) (Day 3)	Uncomplicated P. falciparum malaria adult patients (Gabon, Kenya)	Ferroquine 200 mg/day for 3 days + Artesunate 200 mg/day for 3 days	12	107.0 (86.4, 127.6)m	4.00 (1.99-8.00)						Supan et. al. 2017
Ferroquine + Artesunate	Oral	Plasma (Ferroquine) (Day 1)	Uncomplicated P. falciparum malaria adult patients (Gabon, Kenya)	Ferroquine 400 mg/day for 3 days + Artesunate 200 mg/day for 3 days	11	139.0 (113.5, 164.5)m	4.00 (0.98-12.00)						Supan et. al. 2017
Ferroquine + Artesunate	Oral	Plasma (Ferroquine) (Day 3)	Uncomplicated P. falciparum malaria adult patients (Gabon, Kenya)	Ferroquine 400 mg/day for 3 days + Artesunate 200 mg/day for 3 days	11	233.0 (193.1, 272.9)m	4.04 (3.83-6.00)						Supan et. al. 2017
Ferroquine + Artesunate	Oral	Plasma (Ferroquine) (Day 1)	Uncomplicated P. falciparum malaria adult patients (Gabon, Kenya)	Ferroquine 600 mg/day for 3 days + Artesunate 200 mg/day for 3 days	12	247.0 (199.5, 294.5)m	5.00 (2.05-12.00)						Supan et. al. 2017
Ferroquine + Artesunate	Oral	Plasma (Ferroquine) (Day 3)	Uncomplicated P. falciparum malaria adult patients (Gabon, Kenya)	Ferroquine 600 mg/day for 3 days + Artesunate 200 mg/day for 3 days	12	376.0 (314.3, 437.7)m	6.00 (3.92-12.00)						Supan et. al. 2017
Ganaplacide + Piperaquine	Oral	Plasma (Ganaplacide)	Healthy volunteers	Ganaplacide 800 mg	24	1850 (1690, 2010)m	3.00 (2.00-6.00)	57.9 (53.7, 62.1)m	44400 (39319, 49481)m	46200 (40639, 51761)m	18.7 (16.6, 20.8)m	1530 (1363, 1697)m	Leong et. al. 2018
Ganaplacide + Piperaquine	Oral	Plasma (Ganaplacide)	Healthy volunteers	Ganaplacide 800 mg + Piperaquine 1280 mg	23	2270 (2067, 2473)m	3.00 (2.00-4.02)	52.4 (47.7, 57.2)m (n=21)	48200 (42183, 54217)m (n=22)	50100 (43684, 56516)m (n=21)	17.5 (15.0, 20.0)m (n=21)	1360 (1065, 1655)m (n=21)	Leong et. al. 2018
Methylene blue + Artesunate + Amodiaquine	Oral	Plasma (Methylene blue)	Healthy volunteers	Methelyne blue 325 mg + Artesunate 200 mg + Amodiaquine 540 mg	15	965 (840, 1090)m	1.9 (1.5, 2.3)m	14.9 (12.8, 17.0)m		10547 (8731, 12363)m			Anh et. al. 2020
Methylene blue + Artesunate + Amodiaquine	Oral	Plasma (Azure B)	Healthy volunteers	Methylene blue 325 mg + Artesunate 200 mg + Amodiaquine 540 mg	15	168 (146, 190)m	1.8 (1.4, 2.2)m	14.4 (10.9, 17.9)m		2268 (1917, 2619)m			Anh et. al. 2020
Tafenoquine + DHA + Piperaquine	Oral	Plasma (Tafenoquine)	Healthy volunteers	Tafenoquine 300 mg on Day 1 + DHA/PQk	24	274.7 (183.9, 410.4)	6.0 (6.0-23.0)	483.9 (352.3, 664.7)	93809.3 (61727.0, 142566.3)	109333.7 (69537.3, 171905.7)			Green et. al. 2016
Tafenoquine + Artemether + Lumefantrine	Oral	Plasma (Tafenoquine)	Healthy volunteers	Tafenoquine 300 mg on Day 1 + AR/LUMl	22	208.4 (141.6, 306.7)	12.1 (6.0-20.0)	396.5 (293.1, 536.3)	91119.3 (57194.7, 145166.1)	102328.4 (61754.5, 169560.2)			Green et. al. 2016
Footnote:
Values are presented as geometric mean (lower 95% CI, upper 95% CI), median (minimum-maximum) unless otherwise stated.
Cmax = maximum drug concentration, tmax = time at Cmax, t½ elim = elimination half-life, AUClast = area under the drug concentration-time curve from 0 to last measurement, AUCinf = AUC from 0 to infinifty, CL/F = apparent clearance (in case of non-oral drug, clearance [CL]), Vz/F = apparent volume of distribution (in case of non-oral drug, volume of distribution [Vz])
a Artefenomel simple granelues admistered as 64.5-mL dispersion.
b Artefenomel simple granules administered as 64.5-mL dispersion in combination with 150 mg cobicistat
c [14C]-KAE609 300 mg (65 µCi)
d Individual post hoc empirical Bayes estimates from the final population pharmacokinetic model.
e DSM265 25% spray dried dispersion (SDD) formulation in fasted subjects (reference formulation used in early clinical trials).
f DSM265-TPGS (tocopheryl polyethylene glycol succinate) 34% SDD in fasted subjects
g DSM265-TPGS 34% SDD in fed subjects.
h [14C]-GSK3191607 300 mg (7.4 kBq) by IV infusion over 15 minutes.
i Formulation A (tartaric acid tablets) and Formulation B (Syloid tablets)
j Patient data receiving single dose and 3-day dose were pooled since no accumulation of exposure was observed after repeated dosing.
k In combination with once-daily dihydroartemisinin (DHA)/piperaquine (PQ) on Day 1, 2 and 3 (120 mg/ 960 mg for subjects with a body weight of <75 kg and 160 mg/1280 mg for subjects with a bofy weight of ≥75 kg)
l In combination with artemether (AR)/lumefantrine (LUM) 80 mg/480 mg with second dose administered 8 h after the first dose on Day 1 and then twice daily on Day 2 and 2
m Values in arithmetic mean (lower 95% CI, upper 95% CI)

## Sheet: PD
Compound	Route of administration	Parasitemia monitoring	Study population	Dose (mg)	Sample size (N)	PRR24 (log10)	PRR48 (log10)	PRR72 (log10)	PCt½ (h)	PCT (h)	FCT (h)	Reference
ACT-451840	Oral	qPCR	P.falciparum-infected subjects	500	8		1.87 (1.75, 1.98)		7.7 (7.3, 8.3)			Krause et. al. 2016a
Artefenomel	Oral	qPCR	P. vivax-infected subjects	200	8		1.67 (1.55, 1.78)		8.67 (8.11, 9.31)			Collins et. al. 2020a
Artefenomel	Oral	qPCR	P.falciparum-infected subjects	200	8		2.22 (2.09, 2.35)		6.5 (6.2, 6.9)			McCarthy et. al. 2016-aa
Artefenomel	Oral	qPCR	P.falciparum-infected subjects	500	8		4.01 (3.76, 4.25)		3.6 (3.4, 3.8)			McCarthy et. al. 2016-aa
Artefenomel	Oral	Microscopy	Uncomplicated P.falciparum malaria adult patients (Thailand)	200	6	0.9 (0.1, 4.59)			4.24 (3.50-8·70)	60 (54, NE)e	8	Phyo et. al. 2016b
Artefenomel	Oral	Microscopy	Uncomplicated P.falciparum malaria adult patients (Thailand)	400	10	1.88 (1.65, 2.47)			5.27 (1.99-9.20)	NE (36, NE)e	8	Phyo et. al. 2016b
Artefenomel	Oral	Microscopy	Uncomplicated P.falciparum malaria adult patients (Thailand)	800	7	1.55 (1.21, 2.38)			4.05 (1.29-6.70)	66 (16, NE)e	30	Phyo et. al. 2016b
Artefenomel	Oral	Microscopy	Uncomplicated P.falciparum malaria adult patients (Thailand)	1200	11	1.85 (1.62, 2.72)			5.59 (2.02-8.49)	69 (30, NE)e	8	Phyo et. al. 2016b
Artefenomel	Oral	Microscopy	Uncomplicated P. vivax malaria adult patients (Thailand)	200	10	2.09 (1.91, 2.43)			3.22 (0.86-15.0)	60 (20, NE)e	12	Phyo et. al. 2016b
Artefenomel	Oral	Microscopy	Uncomplicated P. vivax malaria adult patients (Thailand)	400	10	2.2 (1.93, 3.28)			3.10 (2.00-7.23)	54 (30, 60)e	16	Phyo et. al. 2016b
Artefenomel	Oral	Microscopy	Uncomplicated P. vivax malaria adult patients (Thailand)	800	10	2.53 (2.29, 3.26)			2.92 (2.01-4.15)	39 (30, NE)e	16	Phyo et. al. 2016b
Artefenomel	Oral	Microscopy	Uncomplicated P. vivax malaria adult patients (Thailand)	1200	7	2.22 (1.95, 2.74)			2.34 (1.24-3.88)	36.1 (24, 48)e	12	Phyo et. al. 2016b
Cipargamin	Oral	qPCR	P.falciparum-infected subjects	10	8		3.63 (3.43, 3.82)		3.99 (3.79, 4.21)			McCarthy et. al. 2021a
Cipargamin	Oral	Microscopy and qPCR	Uncomplicated P.falciparum malaria adult patients (Vietnam)	10	6	1.83 (1.42, 3.08)	3.08 (2.66, 4.43)	3.3 (2.96, 4.13)		54	15.8	Hien et. al. 2017b
Cipargamin	Oral	Microscopy and qPCR	Uncomplicated P.falciparum malaria adult patients (Vietnam)	15	7	2.2 (1.85, 3.07)	3.49 (3.17, 4.23)	3.82 (3.56, 4.29)		60	11.8	Hien et. al. 2017b
Cipargamin	Oral	Microscopy and qPCR	Uncomplicated P.falciparum malaria adult patients (Vietnam)	20	5	3.13 (2.67, 4.07)	3.69 (3.48, 3.97)	3.88 (3.61, 4.28)		54	11.9	Hien et. al. 2017b
Cipargamin	Oral	Microscopy and qPCR	Uncomplicated P.falciparum malaria adult patients (Vietnam)	30	6	3.44 (3.1, 4.13)	3.72 (3.44, 4.2)	3.75 (3.49, 4.19)		30	6.3	Hien et. al. 2017b
Cipargamin	Oral	Microscopy	Uncomplicated P.falciparum malaria adult patients (Gabon, Ghana, Mali, Rwanda, Uganda)	10	10					26.8 (16.1, 37.5)	3.9 (NE,NE)	NCT03334747
Cipargamin	Oral	Microscopy	Uncomplicated P.falciparum malaria adult patients (Gabon, Ghana, Mali, Rwanda, Uganda)	10 for 3 days	10					27.7 (18, 37.4)	2 (2, 2)	NCT03334747
Cipargamin	Oral	Microscopy	Uncomplicated P.falciparum malaria adult patients (Gabon, Ghana, Mali, Rwanda, Uganda)	25	12					14 (8.8, 19.2)	NE	NCT03334747
Cipargamin	Oral	Microscopy	Uncomplicated P.falciparum malaria adult patients (Gabon, Ghana, Mali, Rwanda, Uganda)	25 for 3 days	20					11.4 (7.8, 15)	22 (-5, 49)	NCT03334747
Cipargamin	Oral	Microscopy	Uncomplicated P.falciparum malaria adult patients (Gabon, Ghana, Mali, Rwanda, Uganda)	50	21					11.1 (8, 14.2)	2.4 (0.6, 4.2)	NCT03334747
Cipargamin	Oral	Microscopy	Uncomplicated P.falciparum malaria adult patients (Gabon, Ghana, Mali, Rwanda, Uganda)	50 for 3 days	19					9.8 (7.9, 11.7)	7.2 (4.3, 10.1)	NCT03334747
Cipargamin	Oral	Microscopy	Uncomplicated P.falciparum malaria adult patients (Gabon, Ghana, Mali, Rwanda, Uganda)	75	21					8.7 (6.8, 10.6)	5.7 (1.7, 9.7)	NCT03334747
Cipargamin	Oral	Microscopy	Uncomplicated P.falciparum malaria adult patients (Gabon, Ghana, Mali, Rwanda, Uganda)	150	22					8 (5.9, 10.1)	9.9 (2.3, 17.5)	NCT03334747
DSM265	Oral	qPCR	P.falciparum-infected subjects	150	6		1.55 (1.42, 1.67)		9.4 (8.7, 10.2)			McCarthy et. al. 2017a
DSM265	Oral	qPCR	P.falciparum-infected subjects	400	8		2.78 (2.61, 2.95)		5.2 (4.9, 5.53)			Collins et. al. 2019a
DSM265	Oral	Microscopy and qPCR	Uncomplicated P.falciparum malaria adult patients (Peru)	250	7		3.0 (2.0, 4.0)		5.4 (3.9, 6.9)			Llanos-Cuentas et. al. 2018b
DSM265	Oral	Microscopy and qPCR	Uncomplicated P.falciparum malaria adult patients (Peru)	400	8		3.9 (2.1, 5.7)		4.9 (3.5, 6.3)			Llanos-Cuentas et. al. 2018b
DSM265	Oral	Microscopy and qPCR	Uncomplicated P. vivax malaria adult patients (Peru)	400	4		0.9 (0.5, 1.3)		18.0 (12.1, 23.9)			Llanos-Cuentas et. al. 2018b
DSM265	Oral	Microscopy and qPCR	Uncomplicated P. vivax malaria adult patients (Peru)	600	9		1.4 (1, 1.8)		12.0 (8.1, 15.9)			Llanos-Cuentas et. al. 2018b
DSM265	Oral	Microscopy and qPCR	Uncomplicated P. vivax malaria adult patients (Peru)	800	6		1.3 (0.8, 1.8)		14.0 (6.8, 21.2)			Llanos-Cuentas et. al. 2018b
Ferroquine	Oral	qPCR	P.falciparum-infected subjects	800	8		2.21 (2.15, 2.27)		6.5 (6.4, 6.7)			McCarthy et. al. 2016-ba
Ganaplacide	Oral	Microscopy	Uncomplicated P.falciparum malaria adult patients (Thailand, Vietnam)	800	21		3.17 (2.27-4.06)		3.4 (1.4-7.2)	48.8 (15.8-67.6)	4 (4-66)	White et. al. 2016b
Ganaplacide	Oral	Microscopy	Uncomplicated P.falciparum malaria adult patients (Thailand, Vietnam)	400 for 3 days	10		3.18 (1.51-3.85)		3.5 (2.8-5.1)	45 (36.3-66.1)	6 (4-24)	White et. al. 2016b
Ganaplacide	Oral	Microscopy	Uncomplicated P. vivax malaria adult patients (Thailand, Vietnam)	400 for 3 days	10		3.49 (3.10-3.78)		1.9 (0.9-2.7)	23.6 (16.0-36.0)	14 (4-30)	White et. al. 2016b
MMV3900048	Oral	qPCR	P.falciparum-infected subjects	40	7		2.3 (2.1, 2.4)		6.4 (6, 6.9)			McCarthy et. al. 2020a
MMV3900048	Oral	qPCR	P.falciparum-infected subjects	80	7		2.6 (2.4, 2.8)		5.5 (5.2, 6)			McCarthy et. al. 2020a
SAR97276	IM	Microscopy	Uncomplicated P. falciparum malaria paediatric patients (Burkino Faso, Gabon, Kenya)	0.5 mg/kg q24h for 3 days	8			1.35 (-0.4-3.8)		144 (30, 144)		Held et. al. 2017c
SAR97276	IM	Microscopy	Uncomplicated P. falciparum malaria paediatric patients (Burkino Faso, Gabon, Kenya)	0.25 mg/kg q12h for 3 days	8			1.08 (-0.52-1.92)		144 (30, 144)		Held et. al. 2017c
SJ733	Oral	qPCR	P.falciparum-infected subjects	150	7		2.2 (2, 2.5)		6.47 (5.88, 7.18)			Gaur et. al. 2020a
SJ733	Oral	qPCR	P.falciparum-infected subjects	600	7		4.1 (3.7, 4.4)		3.56 (3.29, 3.88)			Gaur et. al. 2020a
Artefenomel + DSM265	Oral	qPCR	P.falciparum-infected subjects	Artefenomel 200 mg + DSM265 100 mg	8		2.8 (2.56, 3.04)		5.17 (4.76, 5.65)			McCarthy et. al. 2019a
Artefenomel + DSM265	Oral	qPCR	P.falciparum-infected subjects	Artefenomel 200 mg + DSM265 50 mg	5		2.71 (2.57, 2.85)		5.33 (5.07, 5.62)			McCarthy et. al. 2019a
Artefenomel + Ferroquine	Oral	qPCR	Uncomplicated P. falciparum malaria paediatric and adult patients (Benin, Burkino Faso, Gabon, Kenya, Uganda)	Ferroquine 400 mg	35	2.81 (1.69, 3.92)	3.99 (2.59, 5.38)	4.19 (2.79, 5.60)	3.54 (3.04, 4.25)d	56.1 (48.0, 72.0)		NCT03660839c
Artefenomel + Ferroquine	Oral	qPCR	Uncomplicated P. falciparum malaria paediatric and adult patients (Benin, Burkino Faso, Gabon, Kenya, Uganda)	Artefenomel 300 mg + Ferroquine 400 mg	36	3.77 (2.45, 5.10)	4.25 (2.90, 5.59)	4.26 (2.89, 5.62)	1.92 (1.74, 2.14)d	30.0 (30.0, 30.0)		NCT03660839c
Artefenomel + Ferroquine	Oral	qPCR	Uncomplicated P. falciparum malaria paediatric and adult patients (Benin, Burkino Faso, Gabon, Kenya, Uganda)	Artefenomel 600 mg + Ferroquine 400 mg	36	3.76 (2.46, 5.05)	4.12 (2.77, 5.46)	4.16 (2.79, 5.53)	1.75 (1.57, 1.97)d	30.0 (24.1, 30.1)		NCT03660839c
Artefenomel + Ferroquine	Oral	qPCR	Uncomplicated P. falciparum malaria paediatric and adult patients (Benin, Burkino Faso, Gabon, Kenya, Uganda)	Artefenomel 1000 mg + Ferroquine 400 mg	33	3.9 (2.50, 5.30)	4.29 (2.87, 5.70)	4.28 (2.84, 5.72)	1.94 (1.70, 2.24)d	30.0 (24.0, 30.0)		NCT03660839c
Ferroquine + Artesunate	Oral	Microscopy	Uncomplicated P. falciparum malaria adult patients (Gabon, Kenya)	Ferroquine 100 mg/day for 3 days + Artesunate 200 mg/day for 3 days						23.9 (18.3, 29.5)		Supan et. al. 2017
Ferroquine + Artesunate	Oral	Microscopy	Uncomplicated P. falciparum malaria adult patients (Gabon, Kenya)	Ferroquine 200 mg/day for 3 days + Artesunate 200 mg/day for 3 days						23.0 (14.3, 31.7)		Supan et. al. 2017
Ferroquine + Artesunate	Oral	Microscopy	Uncomplicated P. falciparum malaria adult patients (Gabon, Kenya)	Ferroquine 400 mg/day for 3 days + Artesunate 200 mg/day for 3 days						17.5 (9.8, 25.2)		Supan et. al. 2017
Ferroquine + Artesunate	Oral	Microscopy	Uncomplicated P. falciparum malaria adult patients (Gabon, Kenya)	Ferroquine 600 mg/day for 3 days + Artesunate 200 mg/day for 3 days						20.0 (13.4, 26.5)		Supan et. al. 2017
Footnote:
Values are presented as arithmetic mean (lower 95% CI, upper 95% CI), median (minimum-maximum) unless otherwise stated.
PRRn = parasite reduction ratio over n hours, PCt½ = parasite clearance half-life, PCT = parasite clearance time, FCT = fever clearance time, NE = not estimable
a PRR and PCt½ were estimated using the method described in Marquart et. al. 2015
b PRR and PCt½ were estimated using the Worldwide Antimalarial Resistance Network (WWARN) Parasite Clearance Estimator
c PRRn was calculated by dividing the parasitemia at baseline to parasitemia at n hours
d PCt½ was calculated by: 0.693/slope of the natural logarithm parasitemia versus time linear relationship, after exclusion of outliers, lag phase amd tail, using the WWARN Parasite Clearance Estimator
e Values in median (lower 95% CI, upper 95% CI)

## Sheet: PKmodel
Compound	Route of administration	Drug concentration matrix	Parasitemia monitoring	Study population	Dose (mg)	Sample size (N)	F (-) [BSV]	ka (/h) [BSV]	Alag (h) [BSV]	MTT (h) [BSV]	No. of compartments	D1 (h) [BSV]	F0 (-) BSV	CL/F (L/h) [BSV]	Vc/F (L) [BSV]	Q1/F (L/h) [BSV]	Vp1/F (L) [BSV]	Q2/F (L/h) [BSV]	Vp2/F (L) [BSV]	k10 (/h) [BSV]	k12 (/h) [BSV]	k21 (/h) [BSV]	Kehr (/h) [BSV]	Fehr (-) [BSV]	Correlation of random effects	Covariate effects	Reference
ACT-451840	Oral	Plasma	qPCR	P.falciparum-infected subjects	500	8		0.23 [0.14]	0.45 [0.05]						1337.89 [0.2]					0.31 [0.29]	0.11 [0.06]	0.03 [0.08]					Krause et. al. 2016e
Artefenomel	Oral	Plasma	qPCR	P. vivax-infected subjects	100, 200 and 500	32a	1 (fixed) [NE]	0.297 [NE]	0.422 [0.107]					85.7 [0.184]	215 [0.23 (fixed)]	7.59 [0.35]	1530 [NE]	6.63 [NE]	127 [NE]							CL/Fdose = CL/F × (Dose/100)-0.438; Allometric scalling (74kg)	Collins et al. 2020e
Artefenomel	Oral	Plasma	qPCR	P.falciparum-infected subjects	100, 200 and 500	24		0.183 [NE]	0.4 [0.0316]					40.6 [0.253]	189 [0.519]	12.7 [NE]	1573 [0.266]								CL/F,Vc/F: 0.763	CL/Fdose = CL/F × (Dose/500)-0.55	McCarthy et. al. 2016-af
Cipargamin	Oral	Plasma	qPCR	P.falciparum-infected subjects	10	8	1 (fixed) [NE]	0.919 [0.1 (fixed)]						5.5 [0.325]	64.4 [0.227]	12.9 [0.1 (fixed)]	107 [0.1 (fixed)]										McCarthy et. al. 2021e
Cipargamin	Oral	Plasma	Microscopy and qPCR	Uncomplicated P.falciparum malaria adult patients (Vietnam)	10, 15, 20 and 30	25	1 (fixed) [NE]	1.65 [1.188]		0.867 [0.595]	3 (fixed)			1.72 [0.183]	40.6 [NE]											Allometric scalling (59kg)	Hien et. al. 2017f
DSM265	Oral	Plasma	qPCR	P.falciparum-infected subjects	25, 75, 150, 250, 400, 600 and 800	44	F400mg: 0.87 [0.643]; F600mg: 0.75 [0.643]; F800mg: 0.62 [0.643]					D1≤250mg: 1.84; D1≥400mg: 3.51 [NE]		0.24 [0.211]	7.68 [0.643]	11.8 [NE]	23.4 [0.379]										McCarthy et. al. 2017f
Ferroquine	Oral	Plasma	qPCR	P.falciparum-infected subjects	800	8		0.1 [NE]						61.4 [0.06]	1138 [0.46]	284 [0.23]	10570 [NE]										McCarthy et. al. 2016-bf
GSK3191607	IV	Plasma	Not applicable	Healthy volunteers	0.1b	6								17 [NE]	4.12 [NE]	2.9 [NE]	56.4 [NE]	3.52 [NE]	9.9 [NE]								Okour et. al. 2018g
MMV390048	Oral	Plasma	qPCR	Healthy volunteers and P.falciparum-infected subjects	0, 5, 20, 40, 80 and 120	111c						1.42 [0.617]	1 (fixed) [0.426]	0.616 [0.455]	138 [0.457]	30.2 [NE]	115 [NE]									F0FormB = F0 × e0.449; F0PIB = F0 × e-0.471; CL/Fmale = CL/F × e0.555; D1fed = D1 × e1.09	McCarthy et. al. 2020e
SJ733	Oral	Plasma	qPCR	Healthy volunteers and P.falciparum-infected subjects	75, 150, 300, 600, 600, 900 and 1200	38		0.22 [NE]				D1fasted: 0.33 [NE]; D1fed: 0.56 [NE]	F0fasted: 0.49 [NE]; F0fed: 0.04 [NE]		Vc/Ffasted: 204.8 [NE]; Vc/Ffed: 116.3 [NE]; Vc/F900mg: 401.7 [NE]; Vc/F1200mg: 316.8 [NE]					k10fasted: 0.17 [NE]; k10fed: 0.26 [NE]	0.32 [NE]	0.14 [NE]	0.06 [NE]	6.2 [NE]			Gaur et. al. 2020h
Artefenomel + Piperaquine	Oral	Plasma	Microscopy and qPCR	P.falciparum malaria adult and children patients (Africa and Vietnam)	Artefenomel: 100, 200, 400, 500, 800 and 1200 (monotherapy); 800 (in combination with piperaquine)	530d	1 (fixed) [0.57]; Fvom: 0.51 [0.744]	0.17 [0.217]	0.41 [0.139]					49.2 [0.322]	135 [0.654]	9.7 [0.349]	269 [NE]	7 [NE]	1130 [0.481]							Fage = F or Fvom × (Age/20)0.19; kaODOS = ka × (ODOS/800)-0.34; CL/FOGDP = CL/F × (OGDP/800)-0.37; Allometric scalling (50kg)	Macintyre et. al. 2017e
Artefenomel + Piperaquine	Oral	Plasma	Microscopy and qPCR	P.falciparum malaria adult and children patients (Africa and Vietnam)	Piperaquine: 640, 960 and 1440 (in combination with artefenomel)	426	1 (fixed) [0.661]; Fvom: 0.68 [0.661]			1.76 [0.594]	4 (fixed)			151 [0.275]	9626 [0.586]	332	15770	172	51300							Clearance parametersBW = Clearance parameters × (BW/70)0.71; Volume parametersBW = Vollume parameters × (BW/70)0.64	Macintyre et. al. 2017f
Footnote:
F= relative oral bioavailability, D1 = duration of zero-order absorption, ka = absorption rate constant, Alag = absorption lag time, MTT = mean transit absorption time, ktr = transit absorption rate constant, F0 = fraction absorbed by zero-order absorption, CL/F = apparent clearance, Vc/F = apparent volume of distribution of central compartment, Qn/F = apparent intercompartmental clearance betwee…
BSV in standard deviation of the random effects
a PK data were pooled from Collins et al. 2020 (NCT0273857) and McCarthy et. al. 2016 (ACTRN12612000814875)
b [14C]-GSK3191607 300 mg (7.4 kBq) by IV infucsion over 15 minutes.
c PK data from Sinxadi et. al. 2020 (NCT02230579, NCT02554799, NCT02281344) were pooled.
d Additional 103 patients receiving artefenomel monotherapy were included in the dataset.
e Population pharmacokinetic (PK) modelling was developed using Monolix
f Population PK modelling was developed using NONMEM®
g Software for population PK modelling was not stated.
h Population PK modelling was developed using MATLAB

## Sheet: PDmodel
Compound	Route of administration	Drug concentration matrix	Parasitemia monitoring	Study population	Dose (mg)	Sample size (N)	PLbase (Ln parasites/mL) [BSV]	kgrow (/h) [BSV]	Emax (/h) [BSV]	EC50 (ng/mL) [BSV]	Hill [BSV]	Fsen (%) [BSV]	Kact (/h) [BSV]	Lageffect (h)	Period (h)	Phase (h)	Amplitude (-)	MIC (ng/mL)	MPC90 (ng/mL)	Covariate effects	Reference
ACT-451840	Oral	Plasma	qPCR	P.falciparum-infected subjects	500	8	0.11a [1.18]	6.67a [0.03]	18.09a [0.04]	2.7 [0.25]	2.46 [0.08]										Krause et. al. 2016d
Artefenomel	Oral	Plasma	qPCR	P. vivax-infected subjects	200	32b	(-)2.42 [0.62]	0.0536 [NE]	0.158 [0.217]	0.645 [0.259]	10 (fixed) [NE]							0.62	0.83		Collins et. al. 2020d
Artefenomel	Oral	Plasma	qPCR	P.falciparum-infected subjects	100, 200 and 500	24		0.06 (fixed) [NE]	0.2 [0.017]	6.19 [0.408]	2.03 [NE]							4.1			McCarthy et. al. 2016-ae
Cipargamin	Oral	Plasma	qPCR	P.falciparum-infected subjects	10	8	(-)3.75 [0.2 (fixed)]	0.0714 [0.0242]	0.23 [0.2 (fixed)]	15.1 [0.2 (fixed)]	5 (fixed) [NE]							11.6	23.5		McCarthy et. al. 2021d
Cipargamin	Oral	Plasma	Microscopy and qPCR	Uncomplicated P.falciparum malaria adult patients (Vietnam)	10, 15, 20 and 30	25		0.0479 (fixed)	0.564 [0.572]	0.354 [NE]		99.1 [0.716]	0.0987 [0.399]					0.126		Emaxdose = Emax × (Dose/10)^0.0463	Hien et. al. 2017e
DSM265	Oral	Plasma	qPCR	P.falciparum-infected subjects	150	6												1040			McCarthy et. al. 2017e
Ferroquine	Oral	Plasma	qPCR	P.falciparum-infected subjects	800	8	170c [NE]	0.064 [NE]	0.11 [NE]					81 [NE]	37 [NE]	7 [NE]	0.59 [NE]		20		McCarthy et. al. 2016-be
MMV390048	Oral	Plasma	qPCR	P.falciparum-infected subjects	0, 20, 40 and 80	21	(-)3.05 [0.2 (fixed)]	0.0674 [0.0869]	0.243 [0.2 (fixed)]	114 [0.2 (fixed)]	3 (fixed) [NE]							83	238		McCarthy et. al. 2020e
SJ733	Oral	Plasma	qPCR	P.falciparum-infected subjects	150 and 600	14												122	186		Gaur et. al. 2020f
Footnote:
PLbase = baseline parasitemia, kgrow = parasite growth rate constant, Emax = maximum parasite killing rate, EC50 = drug concentration resulting in 50% of the maximum parasite killing rate, Hill = sigmoidicity of the concentration-kill rate relationship, Fsen = fraction of total asexual parasites which were fully drug sensitive, Kact = first-order rate constant for refractory parasites to become a…
BSV in standard deviation of the random effects
a Unit for PLbase (count/mL), kgrow (unitless) and Emax (unitless)
b PD data were pooled from Collins et al. 2020 (NCT0273857) and Abd-Rahman et. al. 2020 (ACTRN12616000174482; only for data before drug administration)
c Unit for PLbase (parasites/mL),
d Population pharmacokinetic-pharmacodynamic (PK-PD) modelling was developed using Monolix
e Population PK-PD modelling was developed using NONMEM®
f Population PK-PD modelling was developed using MATLAB

## Sheet: References
Author-Year	Full reference
Krause et. al. 2016	Krause A, Dingemanse J, Mathis A, Marquart L, Mohrle JJ, McCarthy JS. 2016. Pharmacokinetic/pharmacodynamic modelling of the antimalarial effect of Actelion-451840 in an induced blood stage malaria study in healthy subjects. Br J Clin Pharmacol 82:412-21.
Koita et. al. 2017	Koita OA, Sangare L, Miller HD, Sissako A, Coulibaly M, Thompson TA, Fongoro S, Diarra Y, Ba M, Maiga A, Diallo B, Mushatt DM, Mather FJ, Shaffer JG, Anwar AH, Krogstad DJ. 2017. AQ-13, an investigational antimalarial, versus artemether plus lumefantrine for the treatment of uncomplicated Plasmodium falciparum malaria: a randomised, phase 2, non-inferiority clinical trial. Lancet Infect Dis 17:12…
Collins et. al. 2020	Collins KA, Abd-Rahman AN, Marquart L, Ballard E, Gobeau N, Griffin P, Chalon S, Mohrle JJ, McCarthy JS. 2020. Antimalarial activity of artefenomel against asexual parasites and transmissible gametocytes during experimental blood-stage Plasmodium vivax infection. J Infect Dis doi:10.1093/infdis/jiaa287.
McCarthy et. al. 2016-a	McCarthy JS, Baker M, O'Rourke P, Marquart L, Griffin P, Hooft van Huijsduijnen R, Mohrle JJ. 2016. Efficacy of OZ439 (artefenomel) against early Plasmodium falciparum blood-stage malaria infection in healthy volunteers. J Antimicrob Chemother 71:2620-7.
Phyo et. al. 2016	Phyo AP, Jittamala P, Nosten FH, Pukrittayakamee S, Imwong M, White NJ, Duparc S, Macintyre F, Baker M, Mohrle JJ. 2016. Antimalarial activity of artefenomel (OZ439), a novel synthetic antimalarial endoperoxide, in patients with Plasmodium falciparum and Plasmodium vivax malaria: an open-label phase 2 trial. Lancet Infect Dis 16:61-69.
Huskey et. al. 2016	Huskey SE, Zhu CQ, Fredenhagen A, Kuhnol J, Luneau A, Jian Z, Yang Z, Miao Z, Yang F, Jain JP, Sunkara G, Mangold JB, Stein DS. 2016. KAE609 (cipargamin), a new spiroindolone agent for the treatment of malaria: evaluation of the absorption, distribution, metabolism, and excretion of a single oral 300-mg dose of [14C]KAE609 in healthy male subjects. Drug Metab Dispos 44:672-82.
McCarthy et. al. 2021	McCarthy JS, Abd-Rahman AN, Collins KA, Marquart L, Griffin P, Kummel A, Fuchs A, Winnips C, Mishra V, Csermak-Renner K, Jain JP, Gandhi P. 2021. Defining the antimalarial activity of cipargamin in healthy volunteers experimentally infected with blood-stage Plasmodium falciparum. Antimicrob Agents Chemother 65.
Hien et. al. 2017	Hien TT, White NJ, Thuy-Nhien NT, Hoa NT, Thuan PD, Tarning J, Nosten F, Magnusson B, Jain JP, Hamed K. 2017. Estimation of the in vivo MIC of cipargamin in uncomplicated Plasmodium falciparum malaria. Antimicrob Agents Chemother 61.
McCarthy et. al. 2017	McCarthy JS, Lotharius J, Ruckle T, Chalon S, Phillips MA, Elliott S, Sekuloski S, Griffin P, Ng CL, Fidock DA, Marquart L, Williams NS, Gobeau N, Bebrevska L, Rosario M, Marsh K, Mohrle JJ. 2017. Safety, tolerability, pharmacokinetics, and activity of the novel long-acting antimalarial DSM265: a two-part first-in-human phase 1a/1b randomised study. Lancet Infect Dis 17:626-635.
Collins et. al. 2019	Collins KA, Ruckle T, Elliott S, Marquart L, Ballard E, Chalon S, Griffin P, Mohrle JJ, McCarthy JS. 2019. DSM265 at 400 milligrams clears asexual stage parasites but not mature gametocytes from the blood of healthy subjects experimentally infected with Plasmodium falciparum. Antimicrob Agents Chemother 63.
Llanos-Cuentas et. al. 2018	Llanos-Cuentas A, Casapia M, Chuquiyauri R, Hinojosa JC, Kerr N, Rosario M, Toovey S, Arch RH, Phillips MA, Rozenberg FD, Bath J, Ng CL, Cowell AN, Winzeler EA, Fidock DA, Baker M, Mohrle JJ, Hooft van Huijsduijnen R, Gobeau N, Araeipour N, Andenmatten N, Ruckle T, Duparc S. 2018. Antimalarial activity of single-dose DSM265, a novel plasmodium dihydroorotate dehydrogenase inhibitor, in patients w…
McCarthy et. al. 2016-b	McCarthy JS, Ruckle T, Djeriou E, Cantalloube C, Ter-Minassian D, Baker M, O'Rourke P, Griffin P, Marquart L, Hooft van Huijsduijnen R, Mohrle JJ. 2016. A phase II pilot trial to evaluate safety and efficacy of ferroquine against early Plasmodium falciparum in an induced blood-stage malaria infection study. Malar J 15:469.
White et. al. 2016	White NJ, Duong TT, Uthaisin C, Nosten F, Phyo AP, Hanboonkunupakarn B, Pukrittayakamee S, Jittamala P, Chuthasmit K, Cheung MS, Feng Y, Li R, Magnusson B, Sultan M, Wieser D, Xun X, Zhao R, Diagana TT, Pertel P, Leong FJ. 2016. Antimalarial activity of KAF156 in falciparum and vivax malaria. N Engl J Med 375:1152-60.
Okour et. al. 2018	Okour M, Derimanov G, Barnett R, Fernandez E, Ferrer S, Gresham S, Hossain M, Gamo FJ, Koh G, Pereira A, Rolfe K, Wong D, Young G, Rami H, Haselden J. 2018. A human microdose study of the antimalarial drug GSK3191607 in healthy volunteers. Br J Clin Pharmacol 84:482-489.
Sinxadi et. al. 2020	Sinxadi P, Donini C, Johnstone H, Langdon G, Wiesner L, Allen E, Duparc S, Chalon S, McCarthy JS, Lorch U, Chibale K, Mohrle J, Barnes KI. 2020. Safety, tolerability, pharmacokinetics, and antimalarial activity of the novel Plasmodium phosphatidylinositol 4-kinase inhibitor MMV390048 in healthy volunteers. Antimicrob Agents Chemother 64.
McCarthy et. al. 2020	McCarthy JS, Donini C, Chalon S, Woodford J, Marquart L, Collins KA, Rozenberg FD, Fidock DA, Cherkaoui-Rbati MH, Gobeau N, Mohrle JJ. 2020. A phase 1, placebo-controlled, randomized, single ascending dose study and a volunteer infection study to characterize the safety, pharmacokinetics, and antimalarial activity of the Plasmodium phosphatidylinositol 4-kinase inhibitor MMV390048. Clin Infect Di…
Held et. al. 2017	Held J, Supan C, Salazar CLO, Tinto H, Bonkian LN, Nahum A, Sie A, Abdulla S, Cantalloube C, Djeriou E, Bouyou-Akotet M, Ogutu B, Mordmuller B, Kreidenweiss A, Siribie M, Sirima SB, Kremsner PG. 2017. Safety and efficacy of the choline analogue SAR97276 for malaria treatment: results of two phase 2, open-label, multicenter trials in African patients. Malar J 16:188.
Gaur et. al. 2020	Gaur AH, McCarthy JS, Panetta JC, Dallas RH, Woodford J, Tang L, Smith AM, Stewart TB, Branum KC, Freeman BB, 3rd, Patel ND, John E, Chalon S, Ost S, Heine RN, Richardson JL, Christensen R, Flynn PM, Van Gessel Y, Mitasev B, Mohrle JJ, Gusovsky F, Bebrevska L, Guy RK. 2020. Safety, tolerability, pharmacokinetics, and antimalarial efficacy of a novel Plasmodium falciparum ATP4 inhibitor SJ733: a f…
Green et. al. 2016	Green JA, Mohamed K, Goyal N, Bouhired S, Hussaini A, Jones SW, Koh GC, Kostov I, Taylor M, Wolstenholm A, Duparc S. 2016. Pharmacokinetic interactions between tafenoquine and dihydroartemisinin-piperaquine or artemether-lumefantrine in healthy adult subjects. Antimicrob Agents Chemother 60:7321-7332.
McCarthy et. al. 2019	McCarthy JS, Ruckle T, Elliott SL, Ballard E, Collins KA, Marquart L, Griffin P, Chalon S, Mohrle JJ. 2019. A single-dose combination study with the experimental antimalarials artefenomel and DSM265 to determine safety and antimalarial activity against blood-stage Plasmodium falciparum in healthy volunteers. Antimicrob Agents Chemother 64.
Macintyre et. al. 2017	Macintyre F, Adoke Y, Tiono AB, Duong TT, Mombo-Ngoma G, Bouyou-Akotet M, Tinto H, Bassat Q, Issifou S, Adamy M, Demarest H, Duparc S, Leroy D, Laurijssens BE, Biguenet S, Kibuuka A, Tshefu AK, Smith M, Foster C, Leipoldt I, Kremsner PG, Phuc BQ, Ouedraogo A, Ramharter M, Group OZ-PS. 2017. A randomised, double-blind clinical phase II trial of the efficacy, safety, tolerability and pharmacokineti…
Supan et. al. 2017	Supan C, Mombo-Ngoma G, Kombila M, Ospina Salazar CL, Held J, Lell B, Cantalloube C, Djeriou E, Ogutu B, Waitumbi J, Otsula N, Apollo D, Polhemus ME, Kremsner PG, Walsh DS. 2017. Phase 2a, open-label, 4-escalating-dose, randomized multicenter study evaluating the safety and activity of ferroquine (SSR97193) plus artesunate, versus amodiaquine plus artesunate, in African adult men with uncomplicat…
Leong et. al. 2018	Leong FJ, Jain JP, Feng Y, Goswami B, Stein DS. 2018. A phase 1 evaluation of the pharmacokinetic/pharmacodynamic interaction of the anti-malarial agents KAF156 and piperaquine. Malar J 17:7.
Anh et. al. 2020	Anh CX, Chavchich M, Birrell GW, Van Breda K, Travers T, Rowcliffe K, Lord AR, Shanks GD, Edstein MD. 2020. Pharmacokinetics and ex vivo antimalarial activity of artesunate-amodiaquine plus methylene blue in healthy volunteers. Antimicrob Agents Chemother 64.
NCT04069221	https://clinicaltrials.gov/ct2/show/results/NCT04069221?term=NCT04069221&draw=2&rank=1
NCT03334747	https://clinicaltrials.gov/ct2/show/results/NCT03334747?term=NCT03334747&draw=2&rank=1
NCT03637517	https://clinicaltrials.gov/ct2/show/results/NCT03637517?term=NCT03637517&draw=2&rank=1
NCT03660839	https://clinicaltrials.gov/ct2/show/results/NCT03660839?term=NCT03660839&draw=2&rank=1
